# Supplementary material for: Multi-Pilot Channel Estimation for Orthogonal Time–Frequency Space Systems Based on Constant-Amplitude Zero-Autocorrelation Sequences
Source: Sensors (Basel). 2024 Nov 27;24(23):7588. doi: 10.3390/s24237588 (PMC11644482; doi:10.3390/s24237588)
Supplement: Supplementary file 1 [file sensors-24-07588-s001.zip]

Archive with 39 entries (36 files):
- 第三章/
- 第三章/berN16.m
- 第三章/berN32.m
- 第三章/berN64.m
- 第三章/channelmaker.m
- 第三章/classes/
- 第三章/classes/AwgnChannel.m
- 第三章/classes/ChannelCoder.m
- 第三章/classes/CpOfdmModulator.m
- 第三章/classes/Crc24Coder.m
- 第三章/classes/FractionalDelayFilter.m
- 第三章/classes/FreqDomainChannelEstimator.m
- 第三章/classes/FreqDomainEqualizer.m
- 第三章/classes/Interleaver.m
- 第三章/classes/LteChannelCoder.m
- 第三章/classes/LteScrambler.m
- 第三章/classes/OtfsDeconvolutionalEqualizer.m
- 第三章/classes/OtfsPilotResponseBasedPathParameterEstimator.m
- 第三章/classes/OtfsPNSeqBasedPathParameterEstimator.m
- 第三章/classes/OtfsPrecoder.m
- 第三章/classes/OtfsVectorizedEqualizer.m
- 第三章/classes/QamMapperV2.m
- 第三章/classes/RandomBitGenerator.m
- 第三章/classes/SoSBasedChannel.m
- 第三章/classes/TurboCoder.m
- 第三章/classes/TurboDecoder.m
- 第三章/functions/
- 第三章/functions/bar3color.m
- 第三章/functions/fdfpathpars.m
- 第三章/functions/genltegoldseq.m
- 第三章/functions/getconstellation.m
- 第三章/functions/invcramer.m
- 第三章/functions/isfft2d.m
- 第三章/functions/sfft2d.m
- 第三章/N16.m
- 第三章/N32.m
- 第三章/N64.m
- 第三章/OTFS.m
- 第三章/说明.txt
