# Supplementary material for: Multi-Pilot Channel Estimation for Orthogonal Time–Frequency Space Systems Based on Constant-Amplitude Zero-Autocorrelation Sequences
Source: Sensors (Basel). 2024 Nov 27;24(23):7588. doi: 10.3390/s24237588 (PMC11644482; doi:10.3390/s24237588)
Supplement: Supplementary file 1 [file sensors-24-07588-s001.zip › 第三章/berN32.m]

clear variables;
snrs=2:2:20;
snrnum=length(snrs);
ber=zeros(snrnum,1);
i=1;
iteration=50;
for snr=snrs
    errorsum=0;
    for count=1:iteration
        
        rng('shuffle');

        M=256;  % Number of symbols per frame
        N=256;  % FFT size
        Ncp = 17;  
        modOrder = 4;

        %%
        %%·¢ËÍ¶Ë
        
        %ÐÅºÅ²¿·Ö
        %²úÉúËæ»ú¶þ½øÖÆÊý¾Ý
        nBitsPerBlock = M * N * log2(modOrder);
        data = randi([0 1],nBitsPerBlock,1);
        %QAMÓ³Éä
        txqams= qammod(data,modOrder,'InputType','bit','UnitAveragePower',true);
        %ÑÓÊ±¶àÆÕÀÕÓò
        txdd=reshape(txqams,N,M);

        %µ¼Æµ²¿·Ö
        %ÑÓÊ±¶àÆÕÀÕÓò ²åÈëµ¼Æµ
        pilot=zeros(N,M);
        ZClength=32;
        for dopplers=1:(N/4+ZClength)
            pilot(1,N/16+dopplers)=exp(1i*pi*mod((dopplers-33),ZClength)^2/ZClength);
        end
       
        
        %OTFSµ÷ÖÆ²úÉúÊ±ÆµÐÅºÅ
        %ÐÅºÅ
        txtf=ifft(fft(txdd,[],1),[],2);
        %µ¼Æµ
        txpilot=ifft(fft(pilot,[],1),[],2);
        

        %OFDMµ÷ÖÆ²úÉúÊ±ÓòÐÅºÅ
        %ÐÅºÅ
        txtime=ifft(txtf,[],1);
        %µ¼Æµ
        txtimepilot=ifft(txpilot,[],1);
        

        %´®²¢±ä»»
        %ÐÅºÅ
        txtime1d=reshape(txtime,M*N,1);
        %µ¼Æµ
        txtime1dpilot=reshape(txtimepilot,M*N,1);
       %%
       
        %ÐÅµÀ²ÎÊý
        pathDelays = [0 2]; 
        pathGains = [1 0.55]; 
        pathDopplers =[0 32];
        %ÀíÏëÐÅµÀ¾ØÕó
        ideal=zeros(17,48);
        for path=1:length(pathGains)
        ideal(pathDelays(path)+1,pathDopplers(path)+1)=pathGains(path);
        end
        %µ¼Æµ¾­¹ýÐÅµÀµþ¼Ó
        rpilot = zeros(size(txtime1dpilot));
        numpath = length(pathGains);
        for n=1:numpath
             t = ((0:(size(txtime1dpilot)-1))-pathDelays(n));        
             phaseShift = exp( 1i * (2*pi * pathDopplers(n)/(N*M) * t' ) );
             rpilot =rpilot+pathGains(n) * phaseShift .* [txtime1dpilot((end-pathDelays(n)+1):end)' txtime1dpilot(1:(end-pathDelays(n)))']';
        end
        %ÐÅºÅ¾­¹ýÐÅµÀµþ¼Ó
        rnn = zeros(size(txtime1d));
        numpath = length(pathGains);
        for n=1:numpath
             t = ((0:(size(txtime1d)-1))-pathDelays(n));        
             phaseShift = exp( 1i * (2*pi * pathDopplers(n)/(N*M) * t' ) );
             rnn =rnn+pathGains(n) * phaseShift .* [txtime1d((end-pathDelays(n)+1):end)' txtime1d(1:(end-pathDelays(n)))']';
        end

        %Ôö¼ÓÔëÉù
        %ÐÅµÀ
        rnpilot=awgn(rpilot,snr,'measured');
        %ÐÅºÅ
        rn=awgn(rnn,snr,'measured');
        noise=rn-rnn;
        noiseVar=sqrt(sum(abs(noise(:).^2))/N/M);
        
        %%
        %%½ÓÊÕ¶Ë

        %´®Áª×ª»»Îª²¢Áª
        %ÐÅºÅ
        rxtime=reshape(rn,N,M);
        %µ¼Æµ
        rxtimepilot=reshape(rnpilot,N,M);

        %Ê±Óò×ª±äÎªÆµÓò(OFDM½âµ÷£©
        %ÐÅºÅ
        rxtf=fft(rxtime,[],1);
        %µ¼Æµ
        rxtfpilot=fft(rxtimepilot,[],1);

        %Ê±ÆµÓò×ª±äÎªÑÓÊ±¶àÆÕÀÕÓò£¨OTFS½âµ÷£©
        %ÐÅºÅ
        rxdd=ifft(fft(rxtf,[],2),[],1);
        %µ¼Æµ
        rxddpilot=ifft(fft(rxtfpilot,[],2),[],1);
        Hdd=rxddpilot;
        %%
        %%ÐÅµÀ¹À¼ÆÄ£¿é       
        estGains = [];
        estDopplers = [];
        estDelays = [];
        corr=zeros(Ncp,48);
        for delay = 1:Ncp
            for doppler = 1:N/16
                cor=0;
                Magnitude=0;
                for l=0:(ZClength-1)
                    Magnitude=Magnitude+abs(Hdd(delay,doppler+l+N/8));
                    cor=cor+Hdd(delay,doppler+l+N/8)*exp(-1i*pi*l*l/ZClength);
                end
                corr(delay,doppler)=cor;
                if(abs(cor)>5*noiseVar)
                    estGain=abs(cor)/ZClength;
                    estDoppler=doppler-1;
                    estDelay=delay-1;

                    estGains=[estGains estGain];
                    estDopplers=[estDopplers estDoppler];
                    estDelays=[estDelays estDelay];
                end
            end
        end
        NMSEsum=NMSEsum+sum( abs( ideal(:) - 1/ZClength*corr(:) ).^2 )/sum( abs( ideal(:).^2));
        
        %%ÐÅºÅ¼ì²âÄ£¿é
        %¸ù¾Ý¹À¼ÆÐÅµÀÐÅÏ¢Éú³ÉÐÅµÀ
        Hdd1=zeros(N,M);
        Hdd2=zeros(N,M);
        for n=1:N
            for m=1:M
                if(n<estDelays(1)+1)
                    Hdd1(n,m)=estGains(1)*exp(-1i*2*pi*m/M)*exp(1i*2*pi/M/N*estDopplers(1)*mod((n-1-estDelays(1)),N));
                else
                    Hdd1(n,m)=estGains(1)*exp(1i*2*pi/M/N*estDopplers(1)*mod((n-1-estDelays(1)),N));
                end

            end     
        end
        for n1=1:N
            for m1=1:M
                if(n1<estDelays(2)+1)
                    Hdd2(n1,m1)=estGains(2)*exp(-1i*2*pi*m1/M)*exp(1i*2*pi/M/N*estDopplers(2)*mod((n1-1-estDelays(2)),M));
                else
                    Hdd2(n1,m1)=estGains(2)*exp(1i*2*pi/M/N*estDopplers(2)*mod((n1-1-estDelays(2)),M));
                end

            end     
        end
        
        %QAMÐÅºÅ
        Order = 4;
        y=0:Order-1;
        x =qammod (y,Order,'UnitAveragePower',true)';
        rxddqam=zeros(N,M);
        %±éÀúËã·¨
        for n1=1:N
            for m1=1:M
                count=zeros(16,1);
                j=1;
                for q1=1:4
                    for q2=1:4
                        count(j)=rxdd(n1,m1)-Hdd1(n1,m1)*x(q1)-Hdd2(n1,m1)*x(q2);
                        j=j+1;                
                    end
                end
                [sortcount,order]=sort(count);
                rxddqam(n1,m1)=x(ceil(order(1)/4));
                  
            end
        end
        %QAMÐÅºÅ×ª»»ÎªÒ»Î¬
        qam=reshape(rxddqam,M*N,1);
        %¶þ½øÖÆÊý¾Ý
        rxdata=qamdemod(qam,modOrder,'OutputType','bit');
        %´íÎóÊý¾Ý
        numerror=sum(abs(data-rxdata));
        errorsum=errorsum+numerror;
    end
    ber(i)=errorsum/(iteration*M*N*2);
    NMSE(i)=NMSEsum/iteration;
    i=i+1;
 end
