# Supplementary material for: Multi-Pilot Channel Estimation for Orthogonal Time–Frequency Space Systems Based on Constant-Amplitude Zero-Autocorrelation Sequences
Source: Sensors (Basel). 2024 Nov 27;24(23):7588. doi: 10.3390/s24237588 (PMC11644482; doi:10.3390/s24237588)
Supplement: Supplementary file 1 [file sensors-24-07588-s001.zip › 第三章/channelmaker.m]

%¸ù¾ÝpathGaninsÂ·¾¶ÔöÒæ£»pathDopplersÂ·¾¶¶àÆÕÀÕÆµÒÆ£»pathDelaysÂ·¾¶ÑÓÊ±;P±íÊ¾Â·¾¶Êý£»Éú³ÉÐÅµÀ¾ØÕóHP
function [HP] = HPmaker(M,N,pathGains,pathDopplers,pathDelays,P)
HP=zeros(M,N,P);
for i=1:P
        for m=1:M
            for n=1:N
                if(m<pathDelays(1)+1)
                    HP(m,n,i)=pathGains(1)*exp(-1i*2*pi*(n-1)/M)*exp(1i*2*pi/M/N*pathDopplers(1)*mod((m-1-pathDelays(1)),M));
                else
                    HP(m,n,i)=pathGains(1)*exp(1i*2*pi/M/N*pathDopplers(1)*mod((m-1-pathDelays(1)),M));
                end
            end     
        end
end
end
