# Supplementary material for: Multi-Pilot Channel Estimation for Orthogonal Time–Frequency Space Systems Based on Constant-Amplitude Zero-Autocorrelation Sequences
Source: Sensors (Basel). 2024 Nov 27;24(23):7588. doi: 10.3390/s24237588 (PMC11644482; doi:10.3390/s24237588)
Supplement: Supplementary file 1 [file sensors-24-07588-s001.zip › 第三章/classes/FreqDomainEqualizer.m]

% Copyright (c) 2021, KDDI Research, Inc. and KDDI Corp. All rights reserved.

classdef FreqDomainEqualizer < matlab.System
    properties
        EqualizationAlgorithm;
    end
    
    methods
        function this = FreqDomainEqualizer(varargin)
            setProperties(this, nargin, varargin{:}, 'EqualizationAlgorithm');
        end
        
        function [X, noiseVarianceAfterEqualizer] = equalize(this, Y, H, noiseVariance)
            switch this.EqualizationAlgorithm
                case 'ZF'
                    eq = conj(H)./(conj(H).*H);
                case 'MMSE' 
                    eq = conj(H)./(noiseVariance + conj(H).*H);
            end

            % Apply equalizer and calculate enhanced noise variance
            X = Y.*eq;
            noiseVarianceAfterEqualizer  = (sqrt(noiseVariance) * abs(eq)).^2;
        end
    end
end
