# Supplementary material for: Multi-Pilot Channel Estimation for Orthogonal Time–Frequency Space Systems Based on Constant-Amplitude Zero-Autocorrelation Sequences
Source: Sensors (Basel). 2024 Nov 27;24(23):7588. doi: 10.3390/s24237588 (PMC11644482; doi:10.3390/s24237588)
Supplement: Supplementary file 1 [file sensors-24-07588-s001.zip › 第三章/classes/RandomBitGenerator.m]

% Copyright (c) 2021, KDDI Research, Inc. and KDDI Corp. All rights reserved.

classdef RandomBitGenerator < matlab.System
    
    properties 
        DataLength;
        DataBits;
    end
    
    methods
        function this = RandomBitGenerator(varargin)
            setProperties(this, nargin, varargin{:}, 'DataLength');
        end
        
        function dataBits = generate(this)
            dataBits = randi([0 1], this.DataLength, 1);
            this.DataBits = dataBits;
        end
        
        function [numErrors, ber] = detect(this, hardIn)
            numErrors = sum(abs(this.DataBits-hardIn));
            ber = numErrors / this.DataLength;
        end

        function [numErrors, ber] = detectSoftBits(this, softIn)
            numErrors = sum(abs(this.DataBits-this.soft2hard(softIn)));
            ber = numErrors / this.DataLength;
        end
        
        function hard = soft2hard(~, soft)
            hard = zeros(size(soft));
            hard(soft<0) = 1; 
            hard(soft>=0) = 0; 
        end

    end
end
