# Supplementary material for: Multi-Pilot Channel Estimation for Orthogonal Time–Frequency Space Systems Based on Constant-Amplitude Zero-Autocorrelation Sequences
Source: Sensors (Basel). 2024 Nov 27;24(23):7588. doi: 10.3390/s24237588 (PMC11644482; doi:10.3390/s24237588)
Supplement: Supplementary file 1 [file sensors-24-07588-s001.zip › 第三章/functions/bar3color.m]

% Copyright (c) 2021, KDDI Research, Inc. and KDDI Corp. All rights reserved.

function bar3color(gridSymbols, varargin)
    barplot = bar3((gridSymbols));

    % Colorize according to Z-axis
    for k = 1:length(barplot)
        zdata = barplot(k).ZData;
        barplot(k).CData = zdata;
        barplot(k).FaceColor = 'interp';
    end
    
    % Display labels if inputted
    if nargin >= 3
        ylabel(varargin{1})
        xlabel(varargin{2})

        % Display labels if inputted
        if nargin >= 5
            xticklabels(varargin{3})
            yticks(1:length(varargin{4}))
            yticklabels(varargin{4})
        end
    end
end
