# Supplementary material for: Multi-Pilot Channel Estimation for Orthogonal Time–Frequency Space Systems Based on Constant-Amplitude Zero-Autocorrelation Sequences
Source: Sensors (Basel). 2024 Nov 27;24(23):7588. doi: 10.3390/s24237588 (PMC11644482; doi:10.3390/s24237588)
Supplement: Supplementary file 1 [file sensors-24-07588-s001.zip › 第三章/functions/invcramer.m]

% Copyright (c) 2021, KDDI Research, Inc. and KDDI Corp. All rights reserved.

function out = invcramer(in)

M = size(in,1);
N = size(in,2);
adj = zeros(M,N); 
for m = 1:M
    for n = 1:N
        adj(m,n) = (-1)^(m+n)*det(in([1:m-1 m+1:M],[1:n-1 n+1:N]));
    end
end
out = adj.'/det(in);

end
