# Supplementary material for: Multi-Pilot Channel Estimation for Orthogonal Time–Frequency Space Systems Based on Constant-Amplitude Zero-Autocorrelation Sequences
Source: Sensors (Basel). 2024 Nov 27;24(23):7588. doi: 10.3390/s24237588 (PMC11644482; doi:10.3390/s24237588)
Supplement: Supplementary file 1 [file sensors-24-07588-s001.zip › 第三章/functions/isfft2d.m]

% Copyright (c) 2021, KDDI Research, Inc. and KDDI Corp. All rights reserved.

function x = isfft2d(X)  % Inverse Symplectic FFT
[M,N,numLayers] = size(X);
x = zeros(N,M,numLayers);
for iter=1:numLayers
    x(:,:,iter) = ifft(fft(X(:,:,iter)).'); 
end
a = N/sqrt(M*N);
x = a * x;          
end
