# Supplementary material for: Multi-Pilot Channel Estimation for Orthogonal Time–Frequency Space Systems Based on Constant-Amplitude Zero-Autocorrelation Sequences
Source: Sensors (Basel). 2024 Nov 27;24(23):7588. doi: 10.3390/s24237588 (PMC11644482; doi:10.3390/s24237588)
Supplement: Supplementary file 1 [file sensors-24-07588-s001.zip › 第三章/functions/sfft2d.m]

% Copyright (c) 2021, KDDI Research, Inc. and KDDI Corp. All rights reserved.

function X = sfft2d(x) % Symplectic FFT
[N,M,numLayers] = size(x);
X = zeros(M,N,numLayers);
for iter=1:numLayers
    X(:,:,iter) = fft(ifft(x(:,:,iter)).'); 
end
% a = M/sqrt(M*N);
a = N/sqrt(M*N);
X = a * X;     
end
