# Supplementary material for: Multi-Pilot Channel Estimation for Orthogonal Time–Frequency Space Systems Based on Constant-Amplitude Zero-Autocorrelation Sequences
Source: Sensors (Basel). 2024 Nov 27;24(23):7588. doi: 10.3390/s24237588 (PMC11644482; doi:10.3390/s24237588)
Supplement: Supplementary file 1 [file sensors-24-07588-s001.zip › 第三章/说明.txt]

图3-7中的单导频信道估计可以运行OTFS.m该信道估计算法在 classes/OtfsDeconvolutionalEqualizer.m中，可以修改其中的导频大小； N1相关取值运行分别运行N16.m ,N32.m ，N64.m,单导频信道估计运行

图3-8中的曲线分别运berN16.m;berN32.m;berN64.m；信道生成的函数channelmaker.m在此可以修改参数模型
